# Supplementary material for: The gene-rich genome of the scallop Pecten maximus
Source: Gigascience. 2020 Apr 30;9(5):giaa037. doi: 10.1093/gigascience/giaa037 (PMC7191990; doi:10.1093/gigascience/giaa037)
Supplement: giaa037_Supplemental_Files [file giaa037_supplemental_files.zip]

Archive with 5 entries (5 files):
- SupplementaryFile1.zip
- SupplementaryFile2.zip
- SupplementaryFile3.zip
- SupplementaryFile4.txt.gz
- SupplementaryFile5.txt.gz
